# Supplementary material for: Circulating microRNAs as Early Biomarkers of Breast Cancer: A Nested Case-Control Study Within a Prospective Cohort in Italy
Source: Int J Mol Sci. 2026 Mar 16;27(6):2706. doi: 10.3390/ijms27062706 (PMC13026274; doi:10.3390/ijms27062706)
Supplement: Supplementary file 1 [file ijms-27-02706-s001.zip]

Archive with 1 entries (1 files):
- ijms-4137872-supplementary.pdf
